# Supplementary material for: The Developmental Disorders of Fall Armyworm (Spodoptera frugiperda, Lepidoptera: Noctuidae) Caused by the Infection with Nosema sp. (Microsporidia: Nosematidae)
Source: Microorganisms. 2025 Apr 26;13(5):994. doi: 10.3390/microorganisms13050994 (PMC12114601; doi:10.3390/microorganisms13050994)
Supplement: Supplementary file 1 [file microorganisms-13-00994-s001.zip]

Archive with 1 entries (1 files):
- microorganisms-3543452-supplementary.pdf
